# Supplementary material for: Transcription factor activating protein 4 is synthetically lethal and a master regulator of MYCN-amplified neuroblastoma
Source: Oncogene. 2018 Jun 7;37(40):5451–65. doi: 10.1038/s41388-018-0326-9 (PMC6172192; doi:10.1038/s41388-018-0326-9)
Supplement: Supplementary file 2 — Supplementary table S1 [file 41388_2018_326_MOESM2_ESM.xlsx]

## Sheet: P<0.01 in both depleted
geneSymbol	entrezId	FC.best shRNA	z.best shRNA	pval.best shRNA	FC.gene level	z.gene jevel	pval.gene level	Human.Gene.Descriptions
Depleted genes
GLI3	2737	-1.53181	-5.39748	6.75819e-08	-1.53181	-5.39449	6.87201e-08	GLI-Kruppel family member GLI3
SPNS1	83985	-2.81345	-5.06864	4.00658e-07	-2.81345	-5.12457	2.98216e-07	spinster homolog 1 (Drosophila)
CUZD1	50624	-1.61169	-4.91607	8.82989e-07	-1.61169	-4.88336	1.04294e-06	CUB and zona pellucida-like domains 1
CYP2S1	29785	-1.55995	-4.90918	9.14577e-07	-1.55995	-4.87973	1.06234e-06	cytochrome P450, family 2, subfamily S, polypeptide 1
CHD5	26038	-1.43183	-4.72895	2.25686e-06	-1.43183	-4.73158	2.22775e-06	chromodomain helicase DNA binding protein 5
PEMT	10400	-1.49052	-4.59541	4.31901e-06	-1.49052	-4.58559	4.52709e-06	phosphatidylethanolamine N-methyltransferase
KCNAB1		-1.76288	-4.49395	6.99143e-06	-1.76288	-4.52288	6.10039e-06
TMPRSS11E		-1.53611	-4.43499	9.20761e-06	-1.53611	-4.4043	1.06128e-05
VPS52	6293	-1.64195	-4.37925	1.1909e-05	-1.64195	-4.38607	1.15419e-05	vacuolar protein sorting 52 homolog (S. cerevisiae)
PTGES2	80142	-1.64538	-4.24509	2.18504e-05	-1.64538	-4.23379	2.29782e-05	prostaglandin E synthase 2
RASIP1	54922	-1.42316	-4.21582	2.48867e-05	-1.42316	-4.2125	2.52562e-05	Ras interacting protein 1
FTSJ3	117246	-2.8234	-4.1766	2.95903e-05	-2.8234	-4.15325	3.27788e-05	FtsJ homolog 3 (E. coli)
PITPNM3	83394	-1.4744	-4.14567	3.38819e-05	-1.4744	-4.14904	3.33879e-05	PITPNM family member 3
TRIM45		-1.608	-4.10333	4.0724e-05	-1.608	-4.09139	4.28795e-05
TCEAL2	140597	-4.50058	-4.09078	4.29929e-05	-4.50058	-4.08752	4.36015e-05	transcription elongation factor A (SII)-like 2
SOD3	6649	-1.73612	-4.07783	4.54587e-05	-1.73612	-4.07519	4.59762e-05	superoxide dismutase 3, extracellular
HSPB9	94086	-1.35119	-4.04015	5.3416e-05	-1.35119	-4.05419	5.03087e-05	heat shock protein, alpha-crystallin-related, B9
ATG9B		-2.53651	-4.06229	4.85939e-05	-2.53651	-4.0456	5.21885e-05
PLD6		-1.51256	-4.02757	5.63566e-05	-1.51256	-4.02856	5.61189e-05
DEF6		-1.39758	-3.9386	8.1959e-05	-1.39758	-3.97814	6.94565e-05
PPCS	79717	-1.63203	-3.97008	7.18471e-05	-1.63203	-3.97168	7.13685e-05	phosphopantothenoylcysteine synthetase
DAB2	1601	-1.55226	-3.89508	9.8166e-05	-1.55226	-3.90057	9.59676e-05	disabled homolog 2, mitogen-responsive phosphoprotein (Drosophila)
FDXR	2232	-1.47393	-3.87398	0.000107073	-1.47393	-3.88126	0.000103915	ferredoxin reductase
AARSD1		-1.38981	-3.86975	0.000108946	-1.38981	-3.85831	0.000114175
BMP6	654	-1.54363	-3.82136	0.000132718	-1.54363	-3.84	0.000123033	bone morphogenetic protein 6
ONECUT1	3175	-1.63872	-3.81416	0.000136649	-1.63872	-3.83309	0.000126542	one cut homeobox 1
CD247	919	-1.67436	-3.8402	0.000122936	-1.67436	-3.82188	0.000132438	CD247 molecule
SLC15A1	6564	-1.46441	-3.82703	0.000129697	-1.35671	-3.80668	0.000140845	solute carrier family 15 (oligopeptide transporter), member 1
TATDN2	9797	-2.23013	-3.77769	0.000158292	-2.23013	-3.77828	0.000157917	TatD DNase domain containing 2
BAT2L	84726	-1.66303	-3.76379	0.000167355	-1.66303	-3.77368	0.000160859	HLA-B associated transcript 2-like
SYT12	91683	-2.45976	-3.78589	0.000153158	-2.45976	-3.77149	0.000162276	synaptotagmin XII
GPR132	29933	-1.38404	-3.7554	0.000173062	-1.38404	-3.76574	0.000166055	G protein-coupled receptor 132
MDH2	4191	-3.43627	-3.75804	0.000171253	-3.43627	-3.7432	0.000181693	malate dehydrogenase 2, NAD (mitochondrial)
KRT5	3852	-1.52161	-3.71089	0.000206536	-1.52161	-3.73133	0.000190474	keratin 5
RFC5	5985	-2.65846	-3.34982	0.000808637	-1.63466	-3.72278	0.000197045	replication factor C (activator 1) 5, 36.5kDa
STYXL1	51657	-3.21887	-3.68791	0.000226103	-3.21887	-3.68929	0.000224883	serine/threonine/tyrosine interacting-like 1
BAZ1B	9031	-1.52145	-3.84686	0.00011964	-1.36662	-3.68025	0.000233006	bromodomain adjacent to zinc finger domain, 1B
PAPLN	89932	-1.29923	-3.71226	0.000205416	-1.29923	-3.67957	0.000233629	papilin, proteoglycan-like sulfated glycoprotein
IGFBP5	3488	-1.39876	-3.65482	0.00025736	-1.39876	-3.67103	0.000241576	insulin-like growth factor binding protein 5
TRAFD1		-1.56652	-3.63285	0.000280309	-1.56652	-3.66414	0.000248172
ANK1	286	-1.32995	-3.65724	0.00025495	-1.32995	-3.65818	0.000254009	ankyrin 1, erythrocytic
MC5R	4161	-1.6086	-4.00061	6.31807e-05	-1.61936	-3.65579	0.000256389	melanocortin 5 receptor
RIN1	9610	-1.4485	-3.64347	0.000268985	-1.4485	-3.65214	0.000260065	Ras and Rab interactor 1
TFR2	7036	-1.2516	-3.59245	0.000327587	-1.2516	-3.60974	0.000306505	transferrin receptor 2
CYB5R1	51706	-1.74632	-3.61274	0.000302981	-1.74632	-3.59519	0.000324154	cytochrome b5 reductase 1
LRRC18	474354	-1.65798	-3.58383	0.000338588	-1.65798	-3.593	0.000326898	leucine rich repeat containing 18
S100P		-1.46069	-3.56963	0.000357484	-1.46069	-3.59068	0.000329817
ADAMTS2		-1.84616	-3.56848	0.000359058	-1.84616	-3.5512	0.000383476
JAK3		-1.30761	-3.55124	0.000383424	-1.30761	-3.54718	0.000389379
SLC7A4	6545	-1.3836	-3.54905	0.000386631	-1.3836	-3.53923	0.000401288	solute carrier family 7 (cationic amino acid transporter, y+ system), member 4
TPCN2	219931	-1.84121	-4.26993	1.95532e-05	-1.58885	-3.53449	0.00040856	two pore segment channel 2
TRPM8	79054	-2.4398	-3.54242	0.000396476	-2.4398	-3.52644	0.000421189	transient receptor potential cation channel, subfamily M, member 8
CBX4	8535	-2.7263	-3.46808	0.000524186	-2.7263	-3.51398	0.00044145	chromobox homolog 4 (Pc class homolog, Drosophila)
XYLT1	64131	-1.66052	-3.45574	0.000548793	-1.66052	-3.47333	0.000514051	xylosyltransferase I
HSD17B12	51144	-2.71889	-3.49444	0.000475057	-2.71889	-3.47305	0.000514579	hydroxysteroid (17-beta) dehydrogenase 12
PLA2G4C	8605	-1.25351	-3.43575	0.000590913	-1.25351	-3.44472	0.00057166	phospholipase A2, group IVC (cytosolic, calcium-independent)
SLC34A1	6569	-1.28181	-3.40749	0.00065564	-1.28181	-3.4387	0.000584521	solute carrier family 34 (sodium phosphate), member 1
SLC10A3	8273	-1.37562	-3.43241	0.000598235	-1.37562	-3.43505	0.000592436	solute carrier family 10 (sodium/bile acid cotransporter family), member 3
PRKAR2A	5576	-1.62305	-3.51346	0.00044231	-1.37743	-3.41461	0.000638734	protein kinase, cAMP-dependent, regulatory, type II, alpha
RDH12	145226	-2.47154	-3.40109	0.000671174	-2.47154	-3.41345	0.000641458	retinol dehydrogenase 12 (all-trans/9-cis/11-cis)
PAPOLA		-1.57059	-3.43843	0.000585096	-1.57059	-3.40845	0.000653322
NCBP2	22916	-1.80177	-5.00533	5.57663e-07	-1.56596	-3.39469	0.000687071	nuclear cap binding protein subunit 2, 20kDa
PRLHR		-1.29601	-3.39643	0.000682707	-1.29601	-3.38546	0.000710581
VANGL1	81839	-1.57478	-3.38609	0.000708958	-1.57478	-3.37955	0.000726039	vang-like 1 (van gogh, Drosophila)
CDC42SE1	56882	-1.7665	-3.39239	0.000692848	-1.7665	-3.36956	0.000752888	CDC42 small effector 1
SCN2B	6327	-1.36096	-3.31939	0.000902153	-1.36096	-3.34848	0.000812568	sodium channel, voltage-gated, type II, beta
PAQR7	164091	-1.41063	-3.32307	0.000890335	-1.41063	-3.34654	0.000818256	progestin and adipoQ receptor family member VII
LY6G6D		-1.37158	-3.3504	0.000806938	-1.37158	-3.34302	0.000828723
RADIL	55698	-1.39566	-3.36135	0.000775632	-1.39566	-3.33859	0.000842053	Rap GTPase interactor
TJAP1	93643	-1.36107	-3.32796	0.000874843	-1.36107	-3.32837	0.000873572	tight junction associated protein 1 (peripheral)
C12orf52	84934	-1.69384	-3.32317	0.00089	-1.69384	-3.32664	0.000879005	chromosome 12 open reading frame 52
CUGBP2		-1.34552	-3.34917	0.000810534	-1.34552	-3.3244	0.000886101
DOK5	55816	-1.3739	-3.30538	0.000948487	-1.3739	-3.30463	0.000951018	docking protein 5
SRPR	6734	-1.35253	-3.30995	0.000933124	-1.35253	-3.30134	0.000962257	signal recognition particle receptor (docking protein)
C14orf115	55237	-1.22316	-3.27475	0.00105756	-1.22316	-3.28724	0.00101174	chromosome 14 open reading frame 115
FLJ40235	284369	-1.40037	-3.27685	0.00104972	-1.40037	-3.27378	0.0010612	hypothetical protein FLJ40235
NDUFA2	4695	-2.83151	-3.2643	0.00109734	-2.83151	-3.2639	0.00109889	NADH dehydrogenase (ubiquinone) 1 alpha subcomplex, 2, 8kDa
BCAR1	9564	-1.42855	-3.25544	0.00113218	-1.42855	-3.26286	0.00110295	breast cancer anti-estrogen resistance 1
C1orf64	149563	-1.54449	-3.2471	0.00116586	-1.54449	-3.25489	0.00113436	chromosome 1 open reading frame 64
ARHGAP42		-2.10531	-4.57417	4.78107e-06	-1.77223	-3.24771	0.00116339
C12orf67	144360	-1.5452	-3.24066	0.00119254	-1.5452	-3.24506	0.00117424	chromosome 12 open reading frame 67
RASL10A	10633	-1.40737	-3.21071	0.00132407	-1.40737	-3.245	0.00117452	RAS-like, family 10, member A
C1orf106	55765	-1.48253	-3.23551	0.00121427	-1.48253	-3.24096	0.0011913	chromosome 1 open reading frame 106
HEMK1	51409	-1.82693	-3.59835	0.00032024	-1.63418	-3.22911	0.00124174	HemK methyltransferase family member 1
PDC	5132	-1.7704	-3.22592	0.00125569	-1.7704	-3.22745	0.00124897	phosducin
MGC12916		-1.44212	-3.21699	0.00129541	-1.44212	-3.21193	0.00131848
C16orf54		-1.94138	-4.04202	5.29921e-05	-2.29034	-3.19777	0.00138493
TMEM53		-1.42638	-3.20302	0.00135994	-1.42638	-3.19288	0.00140861
CDH20	28316	-1.69861	-5.61679	1.94534e-08	-1.86278	-3.1884	0.00143061	cadherin 20, type 2
NHP2	55651	-1.48893	-3.19682	0.00138952	-1.48893	-3.18496	0.00144775	NHP2 ribonucleoprotein homolog (yeast)
GRB2	2885	-1.34091	-3.19229	0.00141149	-1.34091	-3.17679	0.00148913	growth factor receptor-bound protein 2
WDR79	55135	-2.15671	-3.16482	0.0015518	-2.15671	-3.17368	0.00150519	WD repeat domain 79
AGPAT6	137964	-1.44078	-3.37647	0.000734221	-1.36498	-3.17123	0.00151794	1-acylglycerol-3-phosphate O-acyltransferase 6 (lysophosphatidic acid acyltransferase, zeta)
BOC		-1.87356	-3.15007	0.0016323	-1.87356	-3.17105	0.0015189
MRRF	92399	-1.62473	-3.19292	0.00140842	-1.62473	-3.16246	0.0015644	mitochondrial ribosome recycling factor
HMGB3		-2.63867	-3.12541	0.00177558	-2.63867	-3.15849	0.00158589
BAG5	9529	-1.54975	-3.17706	0.00148777	-1.54975	-3.14551	0.00165798	BCL2-associated athanogene 5
BGN	633	-1.51311	-3.13292	0.00173078	-1.51311	-3.13378	0.0017257	biglycan
MDM4	4194	-2.62814	-3.88611	0.000101863	-1.72534	-3.12374	0.00178571	Mdm4 p53 binding protein homolog (mouse)
RP6-166C19.11		-1.59563	-3.65342	0.00025877	-1.68153	-3.11935	0.00181249
GRAMD1A	57655	-2.06366	-3.14042	0.00168708	-2.06366	-3.11591	0.00183381	GRAM domain containing 1A
SLC12A8	84561	-1.34917	-3.07782	0.00208522	-1.34917	-3.09008	0.00200105	solute carrier family 12 (potassium/chloride transporters), member 8
PIGM	93183	-4.90198	-2.72748	0.00638195	-3.24162	-3.07783	0.00208511	phosphatidylinositol glycan anchor biosynthesis, class M
PTPRF	5792	-1.58257	-3.94078	8.12174e-05	-1.44273	-3.07133	0.00213104	protein tyrosine phosphatase, receptor type, F
HPD	3242	-1.20318	-3.07456	0.00210814	-1.20318	-3.04604	0.00231874	4-hydroxyphenylpyruvate dioxygenase
CAPN6	827	-3.51034	-3.02985	0.00244674	-3.51034	-3.03765	0.00238427	calpain 6
SUCLA2	8803	-1.60981	-3.01712	0.00255191	-1.60981	-3.03031	0.00244302	succinate-CoA ligase, ADP-forming, beta subunit
FHL2		-1.84573	-2.9724	0.00295482	-1.84573	-3.00859	0.00262463
FLJ12529	79869	-1.68187	-2.98875	0.00280121	-1.68187	-3.00811	0.00262877	pre-mRNA cleavage factor I, 59 kDa subunit
NSUN5		-1.65791	-3.02198	0.00251125	-1.65791	-3.00529	0.00265328
CADM3	57863	-1.36263	-3.00636	0.00264392	-1.36263	-3.00464	0.00265894	cell adhesion molecule 3
FLJ43752	401253	-1.46172	-3.03109	0.00243669	-1.46172	-3.00142	0.00268727	FLJ43752 protein
DDIT4		-2.21542	-2.98741	0.00281354	-2.21542	-2.9863	0.00282378
LCE3A	353142	-1.36928	-2.97757	0.0029054	-1.36928	-2.98371	0.00284776	late cornified envelope 3A
H2AFZ	3015	-1.39293	-3.30501	0.000949718	-1.37352	-2.97694	0.00291136	H2A histone family, member Z
WBP2	23558	-1.96538	-2.66076	0.00779637	-1.68575	-2.96348	0.00304179	WW domain binding protein 2
RAB3IL1	5866	-1.28051	-3.61322	0.00030242	-1.30123	-2.96017	0.00307472	RAB3A interacting protein (rabin3)-like 1
C11orf73	51501	-1.63501	-2.95681	0.0031084	-1.63501	-2.95297	0.0031473	chromosome 11 open reading frame 73
FGR	2268	-1.62513	-2.94291	0.00325146	-1.62513	-2.94833	0.003195	Gardner-Rasheed feline sarcoma viral (v-fgr) oncogene homolog
CENPF	1063	-1.75182	-4.04109	5.32028e-05	-1.57029	-2.94797	0.00319869	centromere protein F, 350/400ka (mitosin)
PALM	5064	-1.36464	-2.95173	0.00315995	-1.36464	-2.94484	0.00323125	paralemmin
PRIMA1	145270	-1.25866	-2.92273	0.00346972	-1.25866	-2.93876	0.00329525	proline rich membrane anchor 1
PCCB	5096	-1.58235	-3.48813	0.000486404	-1.46082	-2.93684	0.00331577	propionyl Coenzyme A carboxylase, beta polypeptide
TMEM178	130733	-1.34873	-2.93329	0.00335386	-1.34873	-2.93683	0.0033159	transmembrane protein 178
MOXD1	26002	-2.42231	-3.51177	0.000445137	-1.73433	-2.93652	0.00331916	monooxygenase, DBH-like 1
FAM160A2		-1.20686	-2.92653	0.00342768	-1.20686	-2.93184	0.00336964
VPS72	6944	-1.61507	-2.93468	0.00333895	-1.61507	-2.93181	0.00336989	vacuolar protein sorting 72 homolog (S. cerevisiae)
SNX21	90203	-1.3538	-3.46437	0.000531472	-1.55281	-2.92701	0.00342234	sorting nexin family member 21
B4GALT2		-1.49236	-2.89825	0.0037525	-1.49236	-2.92538	0.00344032
FAM107A	11170	-3.087	-2.955	0.00312669	-3.087	-2.91637	0.00354131	family with sequence similarity 107, member A
SECTM1		-1.84916	-2.90642	0.00365587	-1.84916	-2.91281	0.00358194
LGALS2	3957	-2.57869	-2.90388	0.00368565	-2.57869	-2.9077	0.00364097	lectin, galactoside-binding, soluble, 2
IQCA1	79781	-3.33239	-2.93232	0.00336435	-3.33239	-2.90607	0.00365995	IQ motif containing with AAA domain 1
CD177	57126	-1.33526	-2.90357	0.00368938	-1.33526	-2.90073	0.00372299	CD177 molecule
CLN6	54982	-1.47719	-2.89532	0.00378777	-1.47719	-2.89895	0.00374416	ceroid-lipofuscinosis, neuronal 6, late infantile, variant
C7orf64	84060	-3.52214	-3.53331	0.000410394	-2.03382	-2.88689	0.0038907	chromosome 7 open reading frame 64
PIGA	5277	-1.34169	-3.20797	0.00133675	-1.30442	-2.88604	0.00390121	phosphatidylinositol glycan anchor biosynthesis, class A
SMU1	55234	-1.91259	-3.86363	0.000111714	-1.63318	-2.88577	0.0039046	smu-1 suppressor of mec-8 and unc-52 homolog (C. elegans)
CIP29	84324	-1.44875	-3.05784	0.00222937	-1.51929	-2.87393	0.00405402	cytokine induced protein 29 kDa
VTN	7448	-1.51438	-2.88834	0.00387279	-1.51438	-2.87023	0.00410176	vitronectin
HSFY1P1		-1.25311	-2.85662	0.00428174	-1.25311	-2.86945	0.00411191
CCNY	219771	-1.55417	-3.8252	0.000130665	-1.40087	-2.86264	0.00420128	cyclin Y
DPM2	8818	-1.80128	-2.90458	0.0036774	-1.80128	-2.86201	0.00420961	dolichyl-phosphate mannosyltransferase polypeptide 2, regulatory subunit
ZNF22	7570	-1.27026	-2.83092	0.0046415	-1.27026	-2.86136	0.00421831	zinc finger protein 22 (KOX 15)
PRKDC		-1.45086	-2.98482	0.00283745	-1.90399	-2.85954	0.00424261
KCNK15	60598	-1.43987	-2.8355	0.00457537	-1.43987	-2.83566	0.00457309	potassium channel, subfamily K, member 15
RPL8	6132	-1.37426	-2.83618	0.00456574	-1.37426	-2.83113	0.00463843	ribosomal protein L8
MRS2	57380	-2.72814	-2.81359	0.0048992	-2.72814	-2.82919	0.00466667	MRS2 magnesium homeostasis factor homolog (S. cerevisiae)
TFAP4	7023	-2.31724	-2.83976	0.00451469	-2.31724	-2.82752	0.00469103	transcription factor AP-4 (activating enhancer binding protein 4)
GSPT2	23708	-1.49135	-2.81695	0.00484814	-1.49135	-2.82255	0.00476432	G1 to S phase transition 2
MPP7	143098	-1.53416	-2.80175	0.00508257	-1.53416	-2.81584	0.00486506	membrane protein, palmitoylated 7 (MAGUK p55 subfamily member 7)
NHLH1	4807	-1.83224	-4.31868	1.56968e-05	-1.90685	-2.8086	0.00497568	nescient helix loop helix 1
C5orf38	153571	-1.31143	-2.81655	0.00485422	-1.31143	-2.80768	0.00499001	chromosome 5 open reading frame 38
QARS	5859	-1.44256	-2.81015	0.00495185	-1.44256	-2.80483	0.00503424	glutaminyl-tRNA synthetase
SCN2A	6326	-1.25687	-2.8084	0.00497889	-1.25687	-2.80348	0.00505544	sodium channel, voltage-gated, type II, alpha subunit
EIF3M	10480	-6.40939	-2.78607	0.00533513	-6.40939	-2.8005	0.0051023	eukaryotic translation initiation factor 3, subunit M
CSAD		-1.3668	-2.84602	0.00442699	-1.3668	-2.79975	0.00511429
PLGLB2		-1.42358	-2.81061	0.00494471	-1.42358	-2.79962	0.0051162
RNF183	138065	-1.51968	-2.64989	0.0080519	-1.54193	-2.79879	0.00512952	ring finger protein 183
ATF5	22809	-1.42623	-3.18298	0.00145768	-1.33783	-2.79539	0.00518364	activating transcription factor 5
ADORA2A	135	-2.17234	-2.79992	0.00511152	-2.17234	-2.7936	0.00521248	adenosine A2a receptor
DNAJC22	79962	-1.29931	-2.80486	0.00503386	-1.29931	-2.78428	0.00536471	DnaJ (Hsp40) homolog, subfamily C, member 22
RDH13	112724	-1.70741	-2.79019	0.00526765	-1.70741	-2.78386	0.0053717	retinol dehydrogenase 13 (all-trans/9-cis)
GMPPB	29925	-3.10407	-3.26613	0.00109026	-2.13209	-2.77976	0.00543993	GDP-mannose pyrophosphorylase B
C20orf141		-1.23603	-2.78	0.00543587	-1.23603	-2.77535	0.0055143
TMEM140	55281	-1.35842	-2.75196	0.00592403	-1.35842	-2.77458	0.00552736	transmembrane protein 140
TMEM145	284339	-1.53236	-2.77364	0.0055433	-1.53236	-2.77237	0.00556498	transmembrane protein 145
AP1M1	8907	-2.6072	-2.78272	0.0053906	-2.6072	-2.76868	0.00562836	adaptor-related protein complex 1, mu 1 subunit
C16orf65	255762	-1.80574	-2.7651	0.00569054	-1.80574	-2.75438	0.00588042	chromosome 16 open reading frame 65
WDR12	55759	-1.36399	-2.77202	0.00557095	-1.36399	-2.75092	0.0059429	WD repeat domain 12
LOC441476	441476	-1.31305	-2.70428	0.00684527	-1.31305	-2.74962	0.00596646	hypothetical protein LOC441476
SERTAD4	56256	-1.79924	-3.52927	0.000416707	-1.83196	-2.74929	0.00597245	SERTA domain containing 4
TMEM121	80757	-1.31792	-2.74831	0.00599029	-1.31792	-2.7483	0.00599045	transmembrane protein 121
ZNF232		-3.06322	-2.71933	0.00654139	-3.06322	-2.73113	0.00631172
PDGFRA	5156	-1.84589	-3.4538	0.000552746	-1.75624	-2.73021	0.00632943	platelet-derived growth factor receptor, alpha polypeptide
TCEAL4		-1.53133	-2.75991	0.00578174	-1.53133	-2.72896	0.0063535
CSNK2A2	1459	-1.34314	-2.72032	0.00652191	-1.34314	-2.72746	0.00638239	casein kinase 2, alpha prime polypeptide
ATP5G3	518	-1.75354	-2.73662	0.00620745	-1.75354	-2.72698	0.00639163	ATP synthase, H+ transporting, mitochondrial F0 complex, subunit C3 (subunit 9)
PKD2L1	9033	-1.88708	-2.9064	0.00365613	-1.5523	-2.7219	0.00649076	polycystic kidney disease 2-like 1
MRPL17	63875	-1.4228	-2.719	0.00654804	-1.4228	-2.71668	0.00659402	mitochondrial ribosomal protein L17
FAM3C	10447	-1.5498	-2.70961	0.00673616	-1.48073	-2.71243	0.00667918	family with sequence similarity 3, member C
GARS	2617	-1.33202	-2.69504	0.00703809	-1.33202	-2.71177	0.0066926	glycyl-tRNA synthetase
KRTAP10-11	386678	-1.49644	-2.66909	0.00760569	-1.49644	-2.71095	0.0067091	keratin associated protein 10-11
KBTBD2	25948	-1.41816	-4.06858	4.72999e-05	-1.669	-2.7053	0.00682421	kelch repeat and BTB (POZ) domain containing 2
RPN2	6185	-1.35683	-2.6689	0.0076101	-1.35683	-2.70492	0.00683215	ribophorin II
KIAA1303	57521	-1.16163	-2.69324	0.00707623	-1.16163	-2.70464	0.00683776	raptor
GOLGA3	2802	-1.68304	-2.69902	0.00695432	-1.68304	-2.6958	0.00702204	golgi autoantigen, golgin subfamily a, 3
LLGL2	3993	-1.28493	-2.70063	0.00692093	-1.28493	-2.69094	0.00712515	lethal giant larvae homolog 2 (Drosophila)
LMNB1	4001	-1.43853	-3.04762	0.00230663	-1.32574	-2.69023	0.00714025	lamin B1
ZNF192	7745	-1.54015	-2.66872	0.00761414	-1.54015	-2.68329	0.00729013	zinc finger protein 192
PPIA		-1.3183	-2.67121	0.00755784	-1.3183	-2.68319	0.00729232
BOP1		-1.42473	-2.66329	0.00773817	-1.42473	-2.67587	0.00745361
RGS19	10287	-1.58877	-2.70776	0.00677392	-1.58877	-2.66995	0.00758624	regulator of G-protein signaling 19
KRTAP26-1	388818	-1.1203	-2.6413	0.00825896	-1.1203	-2.66668	0.00766049	keratin associated protein 26-1
UIMC1	51720	-1.75904	-3.1696	0.00152649	-1.51475	-2.66648	0.00766511	ubiquitin interaction motif containing 1
BMP8B		-1.2195	-2.65652	0.00789509	-1.2195	-2.66039	0.00780501
H1FX		-1.36855	-2.65235	0.00799325	-1.36855	-2.65942	0.00782743
NCOA4	8031	-1.34132	-2.66205	0.00776653	-1.34132	-2.65781	0.00786504	nuclear receptor coactivator 4
MARCO	8685	-1.15477	-2.65244	0.00799118	-1.15477	-2.65559	0.007917	macrophage receptor with collagenous structure
IFT140	9742	-1.26195	-2.65961	0.0078231	-1.26195	-2.64901	0.00807277	intraflagellar transport 140 homolog (Chlamydomonas)
SLC6A11	6538	-1.79662	-2.66941	0.00759838	-1.79662	-2.64744	0.00811047	solute carrier family 6 (neurotransmitter transporter, GABA), member 11
REM1	28954	-2.51294	-3.78835	0.000151653	-2.04845	-2.64632	0.0081374	RAS (RAD and GEM)-like GTP-binding 1
NPEPL1	79716	-1.63442	-2.60213	0.00926476	-1.63442	-2.64532	0.00816134	aminopeptidase-like 1
LTA	4049	-3.39508	-2.59071	0.00957776	-3.03213	-2.64276	0.00822339	lymphotoxin alpha (TNF superfamily, member 1)
SLC25A39	51629	-1.46671	-2.62311	0.00871308	-1.46671	-2.64036	0.00828191	solute carrier family 25, member 39
MAP2K2		-1.39473	-2.63058	0.00852392	-1.39473	-2.63604	0.00838789
ITGAM	3684	-1.29922	-2.64135	0.0082577	-1.29922	-2.63491	0.00841602	integrin, alpha M (complement component 3 receptor 3 subunit)
LMLN	89782	-1.80605	-2.86885	0.00411963	-1.43444	-2.62957	0.00854938	leishmanolysin-like (metallopeptidase M8 family)
PRSS12	8492	-1.72541	-4.35493	1.33108e-05	-1.58973	-2.62628	0.00863235	protease, serine, 12 (neurotrypsin, motopsin)
ABHD8	79575	-1.57751	-3.06079	0.00220756	-1.42335	-2.62204	0.00874046	abhydrolase domain containing 8
ABCB6	10058	-1.47537	-2.6238	0.00869543	-1.47537	-2.61801	0.00884433	ATP-binding cassette, sub-family B (MDR/TAP), member 6
CD24	100133941	-3.41143	-4.41049	1.03137e-05	-2.45515	-2.6165	0.00888352	CD24 molecule
CEP290	80184	-2.03637	-3.45103	0.000558446	-1.61521	-2.61636	0.00888739	centrosomal protein 290kDa
CCT3	7203	-1.4482	-3.01582	0.00256285	-1.4135	-2.61311	0.00897236	chaperonin containing TCP1, subunit 3 (gamma)
KIAA0831	22863	-1.35675	-2.63065	0.00852226	-1.35675	-2.59735	0.00939468	KIAA0831
ANKRD27	84079	-1.29491	-2.58896	0.0096267	-1.29491	-2.59093	0.00957162	ankyrin repeat domain 27 (VPS9 domain)
GH1	2688	-1.57043	-2.59171	0.00954992	-1.57043	-2.58477	0.00974447	growth hormone 1
ZNF77	58492	-1.59574	-2.58489	0.009741	-1.59574	-2.58003	0.00987908	zinc finger protein 77
Enriched genes
IRX4	50805	1.62346	4.27699	1.89434e-05	1.40253	2.57668	0.00997531	iroquois homeobox 4
KIAA1661	85375	2.26332	3.29878	0.000971061	1.90513	2.58048	0.00986641	KIAA1661 protein
HOXD8	3234	1.86718	2.5852	0.0097323	1.86718	2.58295	0.00979594	homeobox D8
CMBL	134147	4.10972	4.06461	4.81124e-05	1.97554	2.58401	0.00976587	carboxymethylenebutenolidase homolog (Pseudomonas)
POT1	25913	3.14001	2.88988	0.00385389	1.88008	2.58602	0.00970924	POT1 protection of telomeres 1 homolog (S. pombe)
TCF4	6925	1.76144	2.60712	0.00913067	1.76144	2.58822	0.00964744	transcription factor 4
HOXB8		2.12388	2.5801	0.00987728	2.12388	2.58869	0.00963415
NDUFS3	4722	1.8477	2.59729	0.00939621	1.8477	2.59583	0.00943638	NADH dehydrogenase (ubiquinone) Fe-S protein 3, 30kDa (NADH-coenzyme Q reductase)
DPH2	1802	1.38735	2.61767	0.00885334	1.38735	2.61012	0.00905104	DPH2 homolog (S. cerevisiae)
C20orf46	55321	1.27908	2.61288	0.00897836	1.27908	2.61102	0.00902723	chromosome 20 open reading frame 46
FBXO8	26269	7.52627	4.47439	7.66308e-06	2.82943	2.61726	0.00886388	F-box protein 8
SFRS3	6428	2.46664	2.62427	0.00868353	2.46664	2.61769	0.00885276	splicing factor, arginine/serine-rich 3
KIR2DL3		1.12824	2.63008	0.00853654	1.12824	2.62373	0.00869727
FKBP14	55033	7.24712	4.06521	4.79894e-05	3.55244	2.63419	0.00843375	FK506 binding protein 14, 22 kDa
PDX1	3651	1.25915	2.65244	0.00799125	1.25915	2.64468	0.00817676	pancreatic and duodenal homeobox 1
MAP1LC3C	440738	1.49587	2.60042	0.00931084	1.49587	2.6502	0.00804442	microtubule-associated protein 1 light chain 3 gamma
NFIB	4781	2.60546	3.84208	0.000121998	2.05344	2.66323	0.00773947	nuclear factor I/B
LOC100129033		1.45766	2.66059	0.00780044	1.45766	2.66362	0.00773045
ZBTB43	23099	3.3502	4.56466	5.00313e-06	2.18993	2.66437	0.00771338	zinc finger and BTB domain containing 43
TESSP5	377047	1.49432	2.66211	0.00776532	1.49432	2.6699	0.00758733	testis serine protease 5
UNQ9370	400454	3.1108	2.667	0.00765321	3.1108	2.67252	0.00752832	IFMQ9370
SPP1	6696	2.5894	6.62018	3.58768e-11	1.81771	2.67264	0.00752575	secreted phosphoprotein 1
DPYSL5		1.65013	2.66643	0.00766623	1.65013	2.6824	0.00730966
PROKR1	10887	1.80406	2.67819	0.00740221	1.80406	2.68424	0.00726946	prokineticin receptor 1
EPSTI1	94240	1.49387	2.68326	0.00729078	1.49387	2.68848	0.00717784	epithelial stromal interaction 1 (breast)
C7orf44		1.51684	2.71166	0.00669481	1.51684	2.70004	0.00693318
MUC16	94025	1.53596	2.72931	0.00634679	1.53596	2.70462	0.00683828	mucin 16, cell surface associated
PROZ	8858	2.35611	2.7876	0.00531007	2.22989	2.70641	0.00680159	protein Z, vitamin K-dependent plasma glycoprotein
ECEL1	9427	1.49298	2.73111	0.00631218	1.49298	2.71146	0.00669879	endothelin converting enzyme-like 1
PCDH18	54510	1.79897	5.26976	1.36601e-07	2.03888	2.71411	0.00664532	protocadherin 18
TXNL4A	10907	1.67221	2.74226	0.00610183	1.67221	2.71741	0.00657953	thioredoxin-like 4A
TTC25	83538	2.71859	2.71821	0.00656357	2.71859	2.72614	0.00640798	tetratricopeptide repeat domain 25
ICOSLG	23308	4.04676	2.78016	0.00543316	2.22659	2.72882	0.00635616	inducible T-cell co-stimulator ligand
FGF23	8074	2.89977	4.47601	7.60501e-06	2.40786	2.73762	0.00618862	fibroblast growth factor 23
NOTCH1	4851	1.76029	2.73475	0.00624279	1.76029	2.73923	0.0061583	Notch homolog 1, translocation-associated (Drosophila)
NKX6-3		2.4658	2.73421	0.00625295	2.4658	2.75279	0.00590894
SRP9	6726	1.998	3.2483	0.00116098	1.81766	2.75492	0.00587062	signal recognition particle 9kDa
CETN2	1069	2.31108	3.36004	0.000779307	1.72081	2.76531	0.00568693	centrin, EF-hand protein, 2
ZNF709	163051	2.07899	2.77925	0.00544851	2.07899	2.77701	0.00548621	zinc finger protein 709
CDV3	55573	2.78731	2.73552	0.00622819	2.78731	2.77749	0.00547812	CDV3 homolog (mouse)
ROGDI	79641	1.7689	2.77679	0.00548978	1.7689	2.78785	0.00530584	rogdi homolog (Drosophila)
C5orf22	55322	4.79071	2.60857	0.00909211	2.36813	2.79746	0.00515059	chromosome 5 open reading frame 22
RELL2	285613	2.04607	2.81405	0.00489217	2.04607	2.80343	0.00505615	RELT-like 2
RHOC	389	2.58509	4.35054	1.35803e-05	2.14672	2.80875	0.00497349	ras homolog gene family, member C
FCAR		5.17303	2.81027	0.00495006	5.17303	2.81698	0.00484782
TAAR5	9038	3.42499	6.19351	5.88372e-10	2.80226	2.82116	0.00478496	trace amine associated receptor 5
SPERT	220082	2.17704	2.79797	0.00514252	2.17704	2.82177	0.00477601	spermatid associated
TPPP2	122664	2.32364	2.84139	0.0044917	2.32364	2.82746	0.00469193	tubulin polymerization-promoting protein family member 2
ATP7A		2.68757	2.84028	0.00450738	2.68757	2.8429	0.00447054
CDH17	1015	1.83191	3.24422	0.00117773	1.56124	2.86573	0.00416054	cadherin 17, LI cadherin (liver-intestine)
BTN3A2	11118	1.62775	3.53338	0.000410276	1.86896	2.87057	0.0040973	butyrophilin, subfamily 3, member A2
HMGN3	9324	2.35653	2.66763	0.00763891	1.73927	2.88717	0.00388723	high mobility group nucleosomal binding domain 3
IL8RB	3579	1.89994	3.4588	0.000542589	1.70859	2.90436	0.00368007	interleukin 8 receptor, beta
OPRD1	4985	1.92891	3.22126	0.0012763	1.69458	2.90981	0.00361643	opioid receptor, delta 1
TCTN3	26123	1.85818	2.85644	0.00428422	1.85818	2.91019	0.00361207	tectonic family member 3
SLC13A2	9058	2.26352	2.61075	0.00903449	1.82946	2.91907	0.00351074	solute carrier family 13 (sodium-dependent dicarboxylate transporter), member 2
CXCL14	9547	1.8512	3.88003	0.000104444	1.67642	2.94477	0.00323197	chemokine (C-X-C motif) ligand 14
GAL3ST2		2.15674	2.96617	0.00301538	2.15674	2.97886	0.00289326
PUS7L	83448	3.53378	2.61007	0.00905231	2.82103	2.98058	0.00287703	pseudouridylate synthase 7 homolog (S. cerevisiae)-like
G6PD	2539	1.6062	2.97525	0.00292752	1.6062	2.98696	0.00281767	glucose-6-phosphate dehydrogenase
RP3-398D13.1	285780	2.05909	4.68515	2.79756e-06	2.03973	2.99192	0.00277225	hypothetical protein FLJ33708
TRIM62		2.64467	3.00351	0.00266881	2.64467	2.99386	0.00275475
UBE2K	3093	2.4936	2.72455	0.006439	1.97726	2.99716	0.00272504	ubiquitin-conjugating enzyme E2K (UBC1 homolog, yeast)
CDK3		1.76759	3.01374	0.00258053	1.76759	3.00398	0.00266474
CNFN		1.34	2.99851	0.00271304	1.34	3.00587	0.00264826
SFTA2	389376	1.17775	2.9966	0.0027301	1.17775	3.00664	0.00264151	surfactant associated 2
ORM2	5005	1.51651	3.02717	0.00246854	1.51651	3.01179	0.00259708	orosomucoid 2
TM4SF18	116441	2.47707	3.02517	0.00248489	2.47707	3.01674	0.0025551	transmembrane 4 L six family member 18
KCNJ5	3762	6.16129	3.03117	0.0024361	6.16129	3.03475	0.00240736	potassium inwardly-rectifying channel, subfamily J, member 5
NOC2L	26155	2.15336	3.04281	0.00234379	2.15336	3.0409	0.00235871	nucleolar complex associated 2 homolog (S. cerevisiae)
ZNF536	9745	3.28618	3.02659	0.00247331	3.28618	3.04749	0.00230762	zinc finger protein 536
FAM119B	25895	2.13647	3.03765	0.00238429	2.13647	3.04977	0.00229014	family with sequence similarity 119, member B
SLC47A1	55244	2.8536	3.09101	0.00199475	2.8536	3.07233	0.00212395	solute carrier family 47, member 1
GJD2	57369	5.23164	2.74258	0.00609591	2.90757	3.07274	0.00212106	gap junction protein, delta 2, 36kDa
PIP4K2C	79837	2.16712	3.09378	0.00197621	2.16712	3.092	0.00198815	phosphatidylinositol-5-phosphate 4-kinase, type II, gamma
SLC25A22	79751	3.92739	3.09344	0.0019785	3.92739	3.09589	0.0019622	solute carrier family 25 (mitochondrial carrier: glutamate), member 22
SEMG1	6406	1.37268	3.11262	0.00185435	1.37268	3.09709	0.0019543	semenogelin I
CHMP7	91782	3.96937	3.11283	0.00185304	3.96937	3.10702	0.00188981	CHMP family, member 7
MID1IP1		2.77497	3.11056	0.00186734	2.77497	3.1107	0.00186645
TINAGL1	64129	3.52323	3.16964	0.00152626	3.52323	3.13158	0.00173867	tubulointerstitial nephritis antigen-like 1
NRL	4901	2.10085	3.16361	0.00155823	2.10085	3.16218	0.00156593	neural retina leucine zipper
TMEM40	55287	1.27254	3.15394	0.00161084	1.27254	3.16461	0.00155291	transmembrane protein 40
EDEM1	9695	3.24453	3.28622	0.00101543	2.70321	3.17656	0.00149032	ER degradation enhancer, mannosidase alpha-like 1
RASA4		1.81862	3.17726	0.00148671	1.81862	3.18277	0.00145871
FEM1C	56929	1.97536	4.08571	4.39421e-05	1.85704	3.18578	0.00144366	fem-1 homolog c (C. elegans)
FBN2	2201	3.72783	3.18621	0.00144151	3.72783	3.18844	0.00143045	fibrillin 2
NPBWR2	2832	3.53876	3.19652	0.00139096	3.53876	3.1965	0.00139106	neuropeptides B/W receptor 2
SYNCRIP	10492	1.52596	3.16551	0.00154812	1.52596	3.19827	0.00138256	synaptotagmin binding, cytoplasmic RNA interacting protein
DCBLD2	131566	4.31049	4.74585	2.07629e-06	3.10961	3.20935	0.00133035	discoidin, CUB and LCCL domain containing 2
MCM2		4.13872	3.23719	0.00120711	4.13872	3.24255	0.00118464
YIPF2	78992	2.60479	3.28264	0.00102839	2.60479	3.27507	0.00105634	Yip1 domain family, member 2
GABRR2	2570	1.47491	2.79805	0.00514121	1.33903	3.27761	0.00104689	gamma-aminobutyric acid (GABA) receptor, rho 2
TNFAIP8L2	79626	1.64079	3.29052	0.00100001	1.64079	3.28254	0.00102877	tumor necrosis factor, alpha-induced protein 8-like 2
MEFV	4210	1.78706	3.30023	0.000966045	1.78706	3.28263	0.00102844	Mediterranean fever
RHBDD3	25807	1.65588	3.30372	0.00095412	1.65588	3.28814	0.00100852	rhomboid domain containing 3
PPIB		1.20066	3.29206	0.000994567	1.20066	3.28856	0.00100701
MTRR	4552	1.42986	3.32555	0.000882438	1.42986	3.2963	0.000979662	5-methyltetrahydrofolate-homocysteine methyltransferase reductase
S100A14	57402	2.94749	3.49869	0.00046755	2.59674	3.29834	0.000972592	S100 calcium binding protein A14
SDSL	113675	1.62773	3.26808	0.00108281	1.62773	3.29861	0.00097165	serine dehydratase-like
GGT1		2.61418	3.30477	0.000950544	2.61418	3.32217	0.000893189
KRT77	374454	3.4316	3.31558	0.000914517	3.4316	3.32775	0.000875518	keratin 77
ZNF219	51222	1.98999	3.33869	0.000841751	1.98999	3.33198	0.000862306	zinc finger protein 219
COMMD5		1.495	3.32633	0.00087998	1.495	3.342	0.000831763
ZNF682	91120	2.28158	3.34704	0.000816805	2.14249	3.36081	0.00077715	zinc finger protein 682
FZD2		1.80132	3.39571	0.000684516	1.80132	3.36734	0.00075896
MTERF	7978	3.22504	4.18126	2.89895e-05	2.76917	3.37428	0.000740091	mitochondrial transcription termination factor
LY96	23643	2.03766	2.67201	0.00753982	1.70638	3.41782	0.000631247	lymphocyte antigen 96
ADAR	103	1.46922	3.42115	0.000623564	1.46922	3.44497	0.000571129	adenosine deaminase, RNA-specific
P2RX6	9127	1.39171	3.45149	0.0005575	1.39171	3.45198	0.000556486	purinergic receptor P2X, ligand-gated ion channel, 6
HEATR6	63897	2.11265	3.50408	0.000458193	2.11265	3.49733	0.000469939	HEAT repeat containing 6
SEPSECS	51091	2.14283	3.97705	6.97761e-05	1.52966	3.50084	0.0004638	Sep (O-phosphoserine) tRNA:Sec (selenocysteine) tRNA synthase
SUPT6H	6830	2.15975	3.49881	0.000467337	2.15975	3.50619	0.000454575	suppressor of Ty 6 homolog (S. cerevisiae)
TXNDC17		1.60095	3.5203	0.000431065	1.60095	3.51159	0.000445429
PLEKHO1	51177	2.4037	3.47196	0.000516678	2.4037	3.51902	0.000433143	pleckstrin homology domain containing, family O member 1
ANO4	121601	3.09457	3.56315	0.00036643	3.09457	3.54713	0.000389453	anoctamin 4
GMPR	2766	6.0836	4.92051	8.63174e-07	3.3788	3.56554	0.00036311	guanosine monophosphate reductase
RNF146	81847	3.06252	3.318	0.000906635	2.25466	3.57064	0.000356109	ring finger protein 146
LRRTM1	347730	1.496	3.55984	0.000371082	1.496	3.59066	0.000329844	leucine rich repeat transmembrane neuronal 1
BMP2	650	2.14621	3.6444	0.000268017	2.14621	3.65595	0.000256227	bone morphogenetic protein 2
EIF1B	10289	3.55946	3.90619	9.37622e-05	3.09349	3.66149	0.00025075	eukaryotic translation initiation factor 1B
C15orf44		6.89067	3.66654	0.00024585	6.89067	3.66543	0.000246927
ZNF491	126069	4.36578	3.67598	0.00023694	4.36578	3.69486	0.000220008	zinc finger protein 491
TSPAN10	83882	4.17867	3.69249	0.000222068	4.17867	3.69508	0.000219815	tetraspanin 10
CEACAM3		3.12472	3.7016	0.000214244	3.12472	3.70887	0.00020819
MGC16169	93627	3.16216	5.69363	1.2437e-08	3.69889	3.73024	0.0001913	hypothetical protein MGC16169
APCS	325	3.10292	3.76944	0.000163611	3.10292	3.76117	0.00016912	amyloid P component, serum
RER1	11079	1.99822	3.77722	0.000158588	1.99822	3.76401	0.000167211	RER1 retention in endoplasmic reticulum 1 homolog (S. cerevisiae)
MUSTN1	389125	1.64042	3.77562	0.000159611	1.64042	3.77469	0.000160209	musculoskeletal, embryonic nuclear protein 1
FAM98C	147965	2.06165	3.76747	0.000164912	2.06165	3.77578	0.000159509	family with sequence similarity 98, member C
TBX10	347853	1.87288	3.77555	0.000159653	1.87288	3.79834	0.00014567	T-box 10
MUC2	4583	1.47276	3.80183	0.000143628	1.47276	3.82985	0.000128223	mucin 2, oligomeric mucus/gel-forming
ICAM4	3386	1.5727	3.09618	0.00196031	1.63023	3.8498	0.000118215	intercellular adhesion molecule 4 (Landsteiner-Wiener blood group)
KRTAP5-1	387264	1.67063	3.89532	9.80693e-05	1.67063	3.86709	0.000110141	keratin associated protein 5-1
SLC25A18	83733	1.55403	3.84684	0.000119653	1.55403	3.86743	0.00010999	solute carrier family 25 (mitochondrial carrier), member 18
GPR87	53836	5.01173	4.41635	1.00381e-05	4.6998	3.87058	0.000108576	G protein-coupled receptor 87
MUM1L1	139221	3.57277	5.73319	9.85576e-09	2.93475	3.87446	0.00010686	melanoma associated antigen (mutated) 1-like 1
RAB11FIP3	9727	4.12363	3.90286	9.50635e-05	4.12363	3.87853	0.000105091	RAB11 family interacting protein 3 (class II)
VAMP1	6843	2.88963	3.87653	0.000105959	2.88963	3.89426	9.84991e-05	vesicle-associated membrane protein 1 (synaptobrevin 1)
THBS4	7060	4.21979	3.91982	8.86156e-05	4.21979	3.89685	9.74504e-05	thrombospondin 4
TMEM161A	54929	3.61735	3.8905	0.00010004	3.61735	3.89986	9.62492e-05	transmembrane protein 161A
C10orf33	84795	3.19298	3.95444	7.6714e-05	3.19298	3.91261	9.13051e-05	chromosome 10 open reading frame 33
FGF18	8817	1.50598	3.93281	8.3957e-05	1.50598	3.92711	8.59709e-05	fibroblast growth factor 18
DSTYK		2.25833	3.92326	8.73598e-05	2.25833	3.93344	8.37383e-05
TRIM50	135892	1.56855	3.95342	7.70421e-05	1.56855	3.9571	7.58637e-05	tripartite motif-containing 50
QRICH2		6.28208	4.0017	6.28893e-05	6.28208	3.96029	7.48589e-05
ACTL7B		2.89961	3.9777	6.95846e-05	2.89961	3.98452	6.76159e-05
DUSP22		2.30424	4.03666	5.42175e-05	2.30424	4.02366	5.73007e-05
TMEM179		5.37111	4.07057	4.68991e-05	5.37111	4.07819	4.53884e-05
OGDHL	55753	1.80753	4.09255	4.26663e-05	1.80753	4.08268	4.45193e-05	oxoglutarate dehydrogenase-like
CES7	221223	3.94269	4.10035	4.12533e-05	3.94269	4.10474	4.04763e-05	carboxylesterase 7
MUCL1	118430	2.29168	4.17801	2.94077e-05	2.29168	4.18157	2.895e-05	mucin-like 1
CYP27B1	1594	1.78254	4.17243	3.01366e-05	1.78254	4.19496	2.72914e-05	cytochrome P450, family 27, subfamily B, polypeptide 1
HIST1H2BO	8348	4.98473	4.19464	2.73302e-05	4.98473	4.21338	2.51574e-05	histone cluster 1, H2bo
SUSD2	56241	1.45561	4.25059	2.13205e-05	1.45561	4.25482	2.09214e-05	sushi domain containing 2
CCDC33	80125	1.65689	4.29317	1.76137e-05	1.65689	4.26649	1.98569e-05	coiled-coil domain containing 33
ROCK2	9475	4.65439	4.24555	2.18054e-05	4.65439	4.27031	1.95206e-05	Rho-associated, coiled-coil containing protein kinase 2
NOX4	50507	1.91398	4.27455	1.91527e-05	1.91398	4.28815	1.80164e-05	NADPH oxidase 4
BTNL2	56244	2.88006	4.28338	1.84078e-05	2.88006	4.30379	1.67903e-05	butyrophilin-like 2 (MHC class II associated)
COLEC10	10584	2.32476	4.29937	1.71281e-05	2.32476	4.31233	1.61543e-05	collectin sub-family member 10 (C-type lectin)
KCND1	3750	5.14416	4.33626	1.44928e-05	5.14416	4.33585	1.45196e-05	potassium voltage-gated channel, Shal-related subfamily, member 1
MLL3	58508	2.81849	4.37286	1.22632e-05	2.81849	4.37121	1.23563e-05	myeloid/lymphoid or mixed-lineage leukemia 3
IL29	282618	3.14689	4.39246	1.12076e-05	3.14689	4.40267	1.06926e-05	interleukin 29 (interferon, lambda 1)
RBM15	64783	3.64192	4.57671	4.72356e-06	3.64192	4.56215	5.06316e-06	RNA binding motif protein 15
CARD9	64170	1.72266	4.57671	4.72336e-06	1.72266	4.5639	5.02129e-06	caspase recruitment domain family, member 9
GPSM3	63940	1.5402	4.58325	4.57801e-06	1.5402	4.57833	4.68703e-06	G-protein signaling modulator 3 (AGS3-like, C. elegans)
C20orf20	55257	2.25595	4.70918	2.48712e-06	2.25595	4.67877	2.88598e-06	chromosome 20 open reading frame 20
UXS1	80146	2.84909	4.8488	1.24211e-06	2.84909	4.87158	1.10708e-06	UDP-glucuronate decarboxylase 1
LSM7	51690	1.63341	4.91165	9.03141e-07	1.63341	4.89215	9.97392e-07	LSM7 homolog, U6 small nuclear RNA associated (S. cerevisiae)
ILKAP		2.0764	4.9406	7.78811e-07	2.0764	4.94101	7.77201e-07
C20orf3	57136	2.15548	5.0658	4.06681e-07	2.15548	5.07484	3.87818e-07	chromosome 20 open reading frame 3
ROBO3	64221	2.72322	5.123	3.00718e-07	2.72322	5.12147	3.03156e-07	roundabout, axon guidance receptor, homolog 3 (Drosophila)
OTUD4	54726	2.30901	5.34605	8.98966e-08	2.30901	5.35478	8.56602e-08	OTU domain containing 4
PSMB3	5691	2.32284	5.51484	3.49097e-08	2.32284	5.49273	3.95778e-08	proteasome (prosome, macropain) subunit, beta type, 3
H2AFY2	55506	12.54	5.53276	3.15239e-08	12.54	5.53758	3.06687e-08	H2A histone family, member Y2
RTN4RL1	146760	3.37916	5.71705	1.08386e-08	3.37916	5.6942	1.23951e-08	reticulon 4 receptor-like 1
OPRL1	4987	2.87008	5.85348	4.81378e-09	2.87008	5.83485	5.38401e-09	opiate receptor-like 1
LYPLAL1	127018	4.58193	5.8632	4.54031e-09	4.58193	5.8567	4.72162e-09	lysophospholipase-like 1
SLC18A3	6572	1.79532	5.88522	3.97527e-09	1.79532	5.89115	3.83515e-09	solute carrier family 18 (vesicular acetylcholine), member 3

## Sheet: P<0.01 in both increased
geneSymbol	entrezId	FC.best shRNA	z.best shRNA	pval.best shRNA	FC.gene level	z.gene jevel	pval.gene level	Human.Gene.Descriptions
IRX4	50805	1.62346	4.27699	1.89434e-05	1.40253	2.57668	0.00997531	iroquois homeobox 4
KIAA1661	85375	2.26332	3.29878	0.000971061	1.90513	2.58048	0.00986641	KIAA1661 protein
HOXD8	3234	1.86718	2.5852	0.0097323	1.86718	2.58295	0.00979594	homeobox D8
CMBL	134147	4.10972	4.06461	4.81124e-05	1.97554	2.58401	0.00976587	carboxymethylenebutenolidase homolog (Pseudomonas)
POT1	25913	3.14001	2.88988	0.00385389	1.88008	2.58602	0.00970924	POT1 protection of telomeres 1 homolog (S. pombe)
TCF4	6925	1.76144	2.60712	0.00913067	1.76144	2.58822	0.00964744	transcription factor 4
HOXB8		2.12388	2.5801	0.00987728	2.12388	2.58869	0.00963415
NDUFS3	4722	1.8477	2.59729	0.00939621	1.8477	2.59583	0.00943638	NADH dehydrogenase (ubiquinone) Fe-S protein 3, 30kDa (NADH-coenzyme Q reductase)
DPH2	1802	1.38735	2.61767	0.00885334	1.38735	2.61012	0.00905104	DPH2 homolog (S. cerevisiae)
C20orf46	55321	1.27908	2.61288	0.00897836	1.27908	2.61102	0.00902723	chromosome 20 open reading frame 46
FBXO8	26269	7.52627	4.47439	7.66308e-06	2.82943	2.61726	0.00886388	F-box protein 8
SFRS3	6428	2.46664	2.62427	0.00868353	2.46664	2.61769	0.00885276	splicing factor, arginine/serine-rich 3
KIR2DL3		1.12824	2.63008	0.00853654	1.12824	2.62373	0.00869727
FKBP14	55033	7.24712	4.06521	4.79894e-05	3.55244	2.63419	0.00843375	FK506 binding protein 14, 22 kDa
PDX1	3651	1.25915	2.65244	0.00799125	1.25915	2.64468	0.00817676	pancreatic and duodenal homeobox 1
MAP1LC3C	440738	1.49587	2.60042	0.00931084	1.49587	2.6502	0.00804442	microtubule-associated protein 1 light chain 3 gamma
NFIB	4781	2.60546	3.84208	0.000121998	2.05344	2.66323	0.00773947	nuclear factor I/B
LOC100129033		1.45766	2.66059	0.00780044	1.45766	2.66362	0.00773045
ZBTB43	23099	3.3502	4.56466	5.00313e-06	2.18993	2.66437	0.00771338	zinc finger and BTB domain containing 43
TESSP5	377047	1.49432	2.66211	0.00776532	1.49432	2.6699	0.00758733	testis serine protease 5
UNQ9370	400454	3.1108	2.667	0.00765321	3.1108	2.67252	0.00752832	IFMQ9370
SPP1	6696	2.5894	6.62018	3.58768e-11	1.81771	2.67264	0.00752575	secreted phosphoprotein 1
DPYSL5		1.65013	2.66643	0.00766623	1.65013	2.6824	0.00730966
PROKR1	10887	1.80406	2.67819	0.00740221	1.80406	2.68424	0.00726946	prokineticin receptor 1
EPSTI1	94240	1.49387	2.68326	0.00729078	1.49387	2.68848	0.00717784	epithelial stromal interaction 1 (breast)
C7orf44		1.51684	2.71166	0.00669481	1.51684	2.70004	0.00693318
MUC16	94025	1.53596	2.72931	0.00634679	1.53596	2.70462	0.00683828	mucin 16, cell surface associated
PROZ	8858	2.35611	2.7876	0.00531007	2.22989	2.70641	0.00680159	protein Z, vitamin K-dependent plasma glycoprotein
ECEL1	9427	1.49298	2.73111	0.00631218	1.49298	2.71146	0.00669879	endothelin converting enzyme-like 1
PCDH18	54510	1.79897	5.26976	1.36601e-07	2.03888	2.71411	0.00664532	protocadherin 18
TXNL4A	10907	1.67221	2.74226	0.00610183	1.67221	2.71741	0.00657953	thioredoxin-like 4A
TTC25	83538	2.71859	2.71821	0.00656357	2.71859	2.72614	0.00640798	tetratricopeptide repeat domain 25
ICOSLG	23308	4.04676	2.78016	0.00543316	2.22659	2.72882	0.00635616	inducible T-cell co-stimulator ligand
FGF23	8074	2.89977	4.47601	7.60501e-06	2.40786	2.73762	0.00618862	fibroblast growth factor 23
NOTCH1	4851	1.76029	2.73475	0.00624279	1.76029	2.73923	0.0061583	Notch homolog 1, translocation-associated (Drosophila)
NKX6-3		2.4658	2.73421	0.00625295	2.4658	2.75279	0.00590894
SRP9	6726	1.998	3.2483	0.00116098	1.81766	2.75492	0.00587062	signal recognition particle 9kDa
CETN2	1069	2.31108	3.36004	0.000779307	1.72081	2.76531	0.00568693	centrin, EF-hand protein, 2
ZNF709	163051	2.07899	2.77925	0.00544851	2.07899	2.77701	0.00548621	zinc finger protein 709
CDV3	55573	2.78731	2.73552	0.00622819	2.78731	2.77749	0.00547812	CDV3 homolog (mouse)
ROGDI	79641	1.7689	2.77679	0.00548978	1.7689	2.78785	0.00530584	rogdi homolog (Drosophila)
C5orf22	55322	4.79071	2.60857	0.00909211	2.36813	2.79746	0.00515059	chromosome 5 open reading frame 22
RELL2	285613	2.04607	2.81405	0.00489217	2.04607	2.80343	0.00505615	RELT-like 2
RHOC	389	2.58509	4.35054	1.35803e-05	2.14672	2.80875	0.00497349	ras homolog gene family, member C
FCAR		5.17303	2.81027	0.00495006	5.17303	2.81698	0.00484782
TAAR5	9038	3.42499	6.19351	5.88372e-10	2.80226	2.82116	0.00478496	trace amine associated receptor 5
SPERT	220082	2.17704	2.79797	0.00514252	2.17704	2.82177	0.00477601	spermatid associated
TPPP2	122664	2.32364	2.84139	0.0044917	2.32364	2.82746	0.00469193	tubulin polymerization-promoting protein family member 2
ATP7A		2.68757	2.84028	0.00450738	2.68757	2.8429	0.00447054
CDH17	1015	1.83191	3.24422	0.00117773	1.56124	2.86573	0.00416054	cadherin 17, LI cadherin (liver-intestine)
BTN3A2	11118	1.62775	3.53338	0.000410276	1.86896	2.87057	0.0040973	butyrophilin, subfamily 3, member A2
HMGN3	9324	2.35653	2.66763	0.00763891	1.73927	2.88717	0.00388723	high mobility group nucleosomal binding domain 3
IL8RB	3579	1.89994	3.4588	0.000542589	1.70859	2.90436	0.00368007	interleukin 8 receptor, beta
OPRD1	4985	1.92891	3.22126	0.0012763	1.69458	2.90981	0.00361643	opioid receptor, delta 1
TCTN3	26123	1.85818	2.85644	0.00428422	1.85818	2.91019	0.00361207	tectonic family member 3
SLC13A2	9058	2.26352	2.61075	0.00903449	1.82946	2.91907	0.00351074	solute carrier family 13 (sodium-dependent dicarboxylate transporter), member 2
CXCL14	9547	1.8512	3.88003	0.000104444	1.67642	2.94477	0.00323197	chemokine (C-X-C motif) ligand 14
GAL3ST2		2.15674	2.96617	0.00301538	2.15674	2.97886	0.00289326
PUS7L	83448	3.53378	2.61007	0.00905231	2.82103	2.98058	0.00287703	pseudouridylate synthase 7 homolog (S. cerevisiae)-like
G6PD	2539	1.6062	2.97525	0.00292752	1.6062	2.98696	0.00281767	glucose-6-phosphate dehydrogenase
RP3-398D13.1	285780	2.05909	4.68515	2.79756e-06	2.03973	2.99192	0.00277225	hypothetical protein FLJ33708
TRIM62		2.64467	3.00351	0.00266881	2.64467	2.99386	0.00275475
UBE2K	3093	2.4936	2.72455	0.006439	1.97726	2.99716	0.00272504	ubiquitin-conjugating enzyme E2K (UBC1 homolog, yeast)
CDK3		1.76759	3.01374	0.00258053	1.76759	3.00398	0.00266474
CNFN		1.34	2.99851	0.00271304	1.34	3.00587	0.00264826
SFTA2	389376	1.17775	2.9966	0.0027301	1.17775	3.00664	0.00264151	surfactant associated 2
ORM2	5005	1.51651	3.02717	0.00246854	1.51651	3.01179	0.00259708	orosomucoid 2
TM4SF18	116441	2.47707	3.02517	0.00248489	2.47707	3.01674	0.0025551	transmembrane 4 L six family member 18
KCNJ5	3762	6.16129	3.03117	0.0024361	6.16129	3.03475	0.00240736	potassium inwardly-rectifying channel, subfamily J, member 5
NOC2L	26155	2.15336	3.04281	0.00234379	2.15336	3.0409	0.00235871	nucleolar complex associated 2 homolog (S. cerevisiae)
ZNF536	9745	3.28618	3.02659	0.00247331	3.28618	3.04749	0.00230762	zinc finger protein 536
FAM119B	25895	2.13647	3.03765	0.00238429	2.13647	3.04977	0.00229014	family with sequence similarity 119, member B
SLC47A1	55244	2.8536	3.09101	0.00199475	2.8536	3.07233	0.00212395	solute carrier family 47, member 1
GJD2	57369	5.23164	2.74258	0.00609591	2.90757	3.07274	0.00212106	gap junction protein, delta 2, 36kDa
PIP4K2C	79837	2.16712	3.09378	0.00197621	2.16712	3.092	0.00198815	phosphatidylinositol-5-phosphate 4-kinase, type II, gamma
SLC25A22	79751	3.92739	3.09344	0.0019785	3.92739	3.09589	0.0019622	solute carrier family 25 (mitochondrial carrier: glutamate), member 22
SEMG1	6406	1.37268	3.11262	0.00185435	1.37268	3.09709	0.0019543	semenogelin I
CHMP7	91782	3.96937	3.11283	0.00185304	3.96937	3.10702	0.00188981	CHMP family, member 7
MID1IP1		2.77497	3.11056	0.00186734	2.77497	3.1107	0.00186645
TINAGL1	64129	3.52323	3.16964	0.00152626	3.52323	3.13158	0.00173867	tubulointerstitial nephritis antigen-like 1
NRL	4901	2.10085	3.16361	0.00155823	2.10085	3.16218	0.00156593	neural retina leucine zipper
TMEM40	55287	1.27254	3.15394	0.00161084	1.27254	3.16461	0.00155291	transmembrane protein 40
EDEM1	9695	3.24453	3.28622	0.00101543	2.70321	3.17656	0.00149032	ER degradation enhancer, mannosidase alpha-like 1
RASA4		1.81862	3.17726	0.00148671	1.81862	3.18277	0.00145871
FEM1C	56929	1.97536	4.08571	4.39421e-05	1.85704	3.18578	0.00144366	fem-1 homolog c (C. elegans)
FBN2	2201	3.72783	3.18621	0.00144151	3.72783	3.18844	0.00143045	fibrillin 2
NPBWR2	2832	3.53876	3.19652	0.00139096	3.53876	3.1965	0.00139106	neuropeptides B/W receptor 2
SYNCRIP	10492	1.52596	3.16551	0.00154812	1.52596	3.19827	0.00138256	synaptotagmin binding, cytoplasmic RNA interacting protein
DCBLD2	131566	4.31049	4.74585	2.07629e-06	3.10961	3.20935	0.00133035	discoidin, CUB and LCCL domain containing 2
MCM2		4.13872	3.23719	0.00120711	4.13872	3.24255	0.00118464
YIPF2	78992	2.60479	3.28264	0.00102839	2.60479	3.27507	0.00105634	Yip1 domain family, member 2
GABRR2	2570	1.47491	2.79805	0.00514121	1.33903	3.27761	0.00104689	gamma-aminobutyric acid (GABA) receptor, rho 2
TNFAIP8L2	79626	1.64079	3.29052	0.00100001	1.64079	3.28254	0.00102877	tumor necrosis factor, alpha-induced protein 8-like 2
MEFV	4210	1.78706	3.30023	0.000966045	1.78706	3.28263	0.00102844	Mediterranean fever
RHBDD3	25807	1.65588	3.30372	0.00095412	1.65588	3.28814	0.00100852	rhomboid domain containing 3
PPIB		1.20066	3.29206	0.000994567	1.20066	3.28856	0.00100701
MTRR	4552	1.42986	3.32555	0.000882438	1.42986	3.2963	0.000979662	5-methyltetrahydrofolate-homocysteine methyltransferase reductase
S100A14	57402	2.94749	3.49869	0.00046755	2.59674	3.29834	0.000972592	S100 calcium binding protein A14
SDSL	113675	1.62773	3.26808	0.00108281	1.62773	3.29861	0.00097165	serine dehydratase-like
GGT1		2.61418	3.30477	0.000950544	2.61418	3.32217	0.000893189
KRT77	374454	3.4316	3.31558	0.000914517	3.4316	3.32775	0.000875518	keratin 77
ZNF219	51222	1.98999	3.33869	0.000841751	1.98999	3.33198	0.000862306	zinc finger protein 219
COMMD5		1.495	3.32633	0.00087998	1.495	3.342	0.000831763
ZNF682	91120	2.28158	3.34704	0.000816805	2.14249	3.36081	0.00077715	zinc finger protein 682
FZD2		1.80132	3.39571	0.000684516	1.80132	3.36734	0.00075896
MTERF	7978	3.22504	4.18126	2.89895e-05	2.76917	3.37428	0.000740091	mitochondrial transcription termination factor
LY96	23643	2.03766	2.67201	0.00753982	1.70638	3.41782	0.000631247	lymphocyte antigen 96
ADAR	103	1.46922	3.42115	0.000623564	1.46922	3.44497	0.000571129	adenosine deaminase, RNA-specific
P2RX6	9127	1.39171	3.45149	0.0005575	1.39171	3.45198	0.000556486	purinergic receptor P2X, ligand-gated ion channel, 6
HEATR6	63897	2.11265	3.50408	0.000458193	2.11265	3.49733	0.000469939	HEAT repeat containing 6
SEPSECS	51091	2.14283	3.97705	6.97761e-05	1.52966	3.50084	0.0004638	Sep (O-phosphoserine) tRNA:Sec (selenocysteine) tRNA synthase
SUPT6H	6830	2.15975	3.49881	0.000467337	2.15975	3.50619	0.000454575	suppressor of Ty 6 homolog (S. cerevisiae)
TXNDC17		1.60095	3.5203	0.000431065	1.60095	3.51159	0.000445429
PLEKHO1	51177	2.4037	3.47196	0.000516678	2.4037	3.51902	0.000433143	pleckstrin homology domain containing, family O member 1
ANO4	121601	3.09457	3.56315	0.00036643	3.09457	3.54713	0.000389453	anoctamin 4
GMPR	2766	6.0836	4.92051	8.63174e-07	3.3788	3.56554	0.00036311	guanosine monophosphate reductase
RNF146	81847	3.06252	3.318	0.000906635	2.25466	3.57064	0.000356109	ring finger protein 146
LRRTM1	347730	1.496	3.55984	0.000371082	1.496	3.59066	0.000329844	leucine rich repeat transmembrane neuronal 1
BMP2	650	2.14621	3.6444	0.000268017	2.14621	3.65595	0.000256227	bone morphogenetic protein 2
EIF1B	10289	3.55946	3.90619	9.37622e-05	3.09349	3.66149	0.00025075	eukaryotic translation initiation factor 1B
C15orf44		6.89067	3.66654	0.00024585	6.89067	3.66543	0.000246927
ZNF491	126069	4.36578	3.67598	0.00023694	4.36578	3.69486	0.000220008	zinc finger protein 491
TSPAN10	83882	4.17867	3.69249	0.000222068	4.17867	3.69508	0.000219815	tetraspanin 10
CEACAM3		3.12472	3.7016	0.000214244	3.12472	3.70887	0.00020819
MGC16169	93627	3.16216	5.69363	1.2437e-08	3.69889	3.73024	0.0001913	hypothetical protein MGC16169
APCS	325	3.10292	3.76944	0.000163611	3.10292	3.76117	0.00016912	amyloid P component, serum
RER1	11079	1.99822	3.77722	0.000158588	1.99822	3.76401	0.000167211	RER1 retention in endoplasmic reticulum 1 homolog (S. cerevisiae)
MUSTN1	389125	1.64042	3.77562	0.000159611	1.64042	3.77469	0.000160209	musculoskeletal, embryonic nuclear protein 1
FAM98C	147965	2.06165	3.76747	0.000164912	2.06165	3.77578	0.000159509	family with sequence similarity 98, member C
TBX10	347853	1.87288	3.77555	0.000159653	1.87288	3.79834	0.00014567	T-box 10
MUC2	4583	1.47276	3.80183	0.000143628	1.47276	3.82985	0.000128223	mucin 2, oligomeric mucus/gel-forming
ICAM4	3386	1.5727	3.09618	0.00196031	1.63023	3.8498	0.000118215	intercellular adhesion molecule 4 (Landsteiner-Wiener blood group)
KRTAP5-1	387264	1.67063	3.89532	9.80693e-05	1.67063	3.86709	0.000110141	keratin associated protein 5-1
SLC25A18	83733	1.55403	3.84684	0.000119653	1.55403	3.86743	0.00010999	solute carrier family 25 (mitochondrial carrier), member 18
GPR87	53836	5.01173	4.41635	1.00381e-05	4.6998	3.87058	0.000108576	G protein-coupled receptor 87
MUM1L1	139221	3.57277	5.73319	9.85576e-09	2.93475	3.87446	0.00010686	melanoma associated antigen (mutated) 1-like 1
RAB11FIP3	9727	4.12363	3.90286	9.50635e-05	4.12363	3.87853	0.000105091	RAB11 family interacting protein 3 (class II)
VAMP1	6843	2.88963	3.87653	0.000105959	2.88963	3.89426	9.84991e-05	vesicle-associated membrane protein 1 (synaptobrevin 1)
THBS4	7060	4.21979	3.91982	8.86156e-05	4.21979	3.89685	9.74504e-05	thrombospondin 4
TMEM161A	54929	3.61735	3.8905	0.00010004	3.61735	3.89986	9.62492e-05	transmembrane protein 161A
C10orf33	84795	3.19298	3.95444	7.6714e-05	3.19298	3.91261	9.13051e-05	chromosome 10 open reading frame 33
FGF18	8817	1.50598	3.93281	8.3957e-05	1.50598	3.92711	8.59709e-05	fibroblast growth factor 18
DSTYK		2.25833	3.92326	8.73598e-05	2.25833	3.93344	8.37383e-05
TRIM50	135892	1.56855	3.95342	7.70421e-05	1.56855	3.9571	7.58637e-05	tripartite motif-containing 50
QRICH2		6.28208	4.0017	6.28893e-05	6.28208	3.96029	7.48589e-05
ACTL7B		2.89961	3.9777	6.95846e-05	2.89961	3.98452	6.76159e-05
DUSP22		2.30424	4.03666	5.42175e-05	2.30424	4.02366	5.73007e-05
TMEM179		5.37111	4.07057	4.68991e-05	5.37111	4.07819	4.53884e-05
OGDHL	55753	1.80753	4.09255	4.26663e-05	1.80753	4.08268	4.45193e-05	oxoglutarate dehydrogenase-like
CES7	221223	3.94269	4.10035	4.12533e-05	3.94269	4.10474	4.04763e-05	carboxylesterase 7
MUCL1	118430	2.29168	4.17801	2.94077e-05	2.29168	4.18157	2.895e-05	mucin-like 1
CYP27B1	1594	1.78254	4.17243	3.01366e-05	1.78254	4.19496	2.72914e-05	cytochrome P450, family 27, subfamily B, polypeptide 1
HIST1H2BO	8348	4.98473	4.19464	2.73302e-05	4.98473	4.21338	2.51574e-05	histone cluster 1, H2bo
SUSD2	56241	1.45561	4.25059	2.13205e-05	1.45561	4.25482	2.09214e-05	sushi domain containing 2
CCDC33	80125	1.65689	4.29317	1.76137e-05	1.65689	4.26649	1.98569e-05	coiled-coil domain containing 33
ROCK2	9475	4.65439	4.24555	2.18054e-05	4.65439	4.27031	1.95206e-05	Rho-associated, coiled-coil containing protein kinase 2
NOX4	50507	1.91398	4.27455	1.91527e-05	1.91398	4.28815	1.80164e-05	NADPH oxidase 4
BTNL2	56244	2.88006	4.28338	1.84078e-05	2.88006	4.30379	1.67903e-05	butyrophilin-like 2 (MHC class II associated)
COLEC10	10584	2.32476	4.29937	1.71281e-05	2.32476	4.31233	1.61543e-05	collectin sub-family member 10 (C-type lectin)
KCND1	3750	5.14416	4.33626	1.44928e-05	5.14416	4.33585	1.45196e-05	potassium voltage-gated channel, Shal-related subfamily, member 1
MLL3	58508	2.81849	4.37286	1.22632e-05	2.81849	4.37121	1.23563e-05	myeloid/lymphoid or mixed-lineage leukemia 3
IL29	282618	3.14689	4.39246	1.12076e-05	3.14689	4.40267	1.06926e-05	interleukin 29 (interferon, lambda 1)
RBM15	64783	3.64192	4.57671	4.72356e-06	3.64192	4.56215	5.06316e-06	RNA binding motif protein 15
CARD9	64170	1.72266	4.57671	4.72336e-06	1.72266	4.5639	5.02129e-06	caspase recruitment domain family, member 9
GPSM3	63940	1.5402	4.58325	4.57801e-06	1.5402	4.57833	4.68703e-06	G-protein signaling modulator 3 (AGS3-like, C. elegans)
C20orf20	55257	2.25595	4.70918	2.48712e-06	2.25595	4.67877	2.88598e-06	chromosome 20 open reading frame 20
UXS1	80146	2.84909	4.8488	1.24211e-06	2.84909	4.87158	1.10708e-06	UDP-glucuronate decarboxylase 1
LSM7	51690	1.63341	4.91165	9.03141e-07	1.63341	4.89215	9.97392e-07	LSM7 homolog, U6 small nuclear RNA associated (S. cerevisiae)
ILKAP		2.0764	4.9406	7.78811e-07	2.0764	4.94101	7.77201e-07
C20orf3	57136	2.15548	5.0658	4.06681e-07	2.15548	5.07484	3.87818e-07	chromosome 20 open reading frame 3
ROBO3	64221	2.72322	5.123	3.00718e-07	2.72322	5.12147	3.03156e-07	roundabout, axon guidance receptor, homolog 3 (Drosophila)
OTUD4	54726	2.30901	5.34605	8.98966e-08	2.30901	5.35478	8.56602e-08	OTU domain containing 4
PSMB3	5691	2.32284	5.51484	3.49097e-08	2.32284	5.49273	3.95778e-08	proteasome (prosome, macropain) subunit, beta type, 3
H2AFY2	55506	12.54	5.53276	3.15239e-08	12.54	5.53758	3.06687e-08	H2A histone family, member Y2
RTN4RL1	146760	3.37916	5.71705	1.08386e-08	3.37916	5.6942	1.23951e-08	reticulon 4 receptor-like 1
OPRL1	4987	2.87008	5.85348	4.81378e-09	2.87008	5.83485	5.38401e-09	opiate receptor-like 1
LYPLAL1	127018	4.58193	5.8632	4.54031e-09	4.58193	5.8567	4.72162e-09	lysophospholipase-like 1
SLC18A3	6572	1.79532	5.88522	3.97527e-09	1.79532	5.89115	3.83515e-09	solute carrier family 18 (vesicular acetylcholine), member 3
